# Supplementary material for: Starch and Sucrose Metabolism and Plant Hormone Signaling Pathways Play Crucial Roles in Aquilegia Salt Stress Adaption
Source: Int J Mol Sci. 2023 Feb 16;24(4):3948. doi: 10.3390/ijms24043948 (PMC9966690; doi:10.3390/ijms24043948)
Supplement: Supplementary file 1 [file ijms-24-03948-s001.zip › Table S1.xlsx]

## Sheet: Sheet1
Table S1. Primers used in qRT-PCR
Gene ID	Forward primer 5’→3’	Reverse primer 5’→3’
gene-AQUCO_02400080v1	CCACAGCTTTGCCAAGAGGA	TCAAACCGCCCAGATACAGG
gene-AQUCO_01300193v1	AAGAGCAACAACACCAACAACC	CAGCAGGCACTTGACAAACCA
gene-AQUCO_03000026v1	TCGACACCCATGCCTGAA	CTCCCTCTTGTCTGTCTCGTAT
gene-AQUCO_02400081v1	ACGCACTCTTCAATCCCCTTAC	AATGCTGCCACCACCACTG
gene-AQUCO_04300039v1	TGTTCCACCACCTCATCAACC	AAATTGGCGTCCCATACTGC
gene-AQUCO_03000214v1	GGGCAATTCCAGGAGGGT	TGGTGCTGCTGCTTCGTC
gene-AQUCO_03700261v1	GAAGTGGCTGGTTTGGTC	GTACTCCGGTGGTTATGC
gene-AQUCO_04900109v1	ATGGAAAAGTTTGTTCAA	TTAGGAGAAATGGGTTCT
gene-AQUCO_04300111v1	AAAATCCAACTGTTGAAG	AATGACCCATGTCCATCC
gene-AQUCO_01000433v1	CGGAGTCCAAGTCCAGTA	TTCGGAAGAAGATAGTAAGTGA
gene-AQUCO_01300460v1	AAGATGGAGGATTCACTG	GTTGTTGTTGCTGCTGTT
gene-AQUCO_00201329v1	ACAAATACCTCCAGATGC	CTCCAGTTCACTCCCAGA
gene-AQUCO_00100694v1	AAAGCTCGAAGAGTTCCT	GACTGTAGTTGCTGCCTAT
gene-AQUCO_01300436v1	TCATCGTCGTCGTTGCTTTT	CTTCTTTCTCCCTGCACTCCTC
gene-AQUCO_00200789v1	TGGCGGGAAGTTTTCTATTGC	CGGTTTCTCAGGCGGTTTT
gene-AQUCO_00201265v1	ACTCAATCTTCATCTTCCAT	ATAGACGATCGACGGTAG
IPP2	CAGGTGAAGACGGACTGAAGTTATC	CCAAGACTGGAAAAAAGACCACAC
